# Supplementary material for: The Effect of Processing Conditions on the Microstructure of Homopolymer High-Density Polyethylene Blends: A Multivariate Approach
Source: Polymers (Basel). 2024 Mar 22;16(7):870. doi: 10.3390/polym16070870 (PMC11013753; doi:10.3390/polym16070870)
Supplement: Supplementary file 1 [file polymers-16-00870-s001.zip]

Archive with 1 entries (1 files):
- polymers-2898172-supplementary.pdf
